# Supplementary material for: A single-center analysis of genotype–phenotype characteristics of Chinese patients with autosomal dominant polycystic kidney disease by targeted exome sequencing
Source: Front Genet. 2022 Sep 15;13:934463. doi: 10.3389/fgene.2022.934463 (PMC9520363; doi:10.3389/fgene.2022.934463)
Supplement: Supplementary file 1 [file Table1.XLSX]

## Sheet: PKD1
Number	Sex	RRT Age/Age range (y)	RRT	Genotype	Mutation Type	Mutation Position	Nucleotide Change	ACMG
1	Male	≧60	1	PKD1	Frameshift	TM	c.10661_10665dup5	II
2	Male	30–59	1	PKD1	Nonsense	TM	c.11375C>A	II
3	Male	≧60	1	PKD1	In-frame ins/del	Rej	c.8283_8284ins12	II
4	Female	≧60	0	PKD1	Missense	Rej	c.8554G>C	III
5	Male	≧60	1	PKD1	Nonsense	PKD1 N-terminus	c.1198C>T	I
6	Female	30–59	1	PKD1	Missense	PKD Domain	c.4691G>A	III
7	Male	30–59	1	PKD1	Frameshift	PKD Domain	c.3424delC	II
8	Female	30–59	1	PKD1	Frameshift	PKD1 N-terminus	c.78delC	II
9	Male	30–59	1	PKD1	Frameshift	Rej	c.7294_7308delinsAG	II
10	Female	30–59	1	PKD1	Nonsense	PKD Domain	c.2610dupT	II
11	Female	≧60	1	PKD1	Splicing	Rej	c.8017-2_8017-1delAG	I
12	Male	30–59	0	PKD1	Missense	PKD1 C-terminus	c.12463T>C	II
13	Female	30–59	0	PKD1	Missense	Rej	c.8612C>A	III
14	Male	≧60	1	PKD1	Missense	Rej	c.8612C>A	III
15	Female	30–59	1	PKD1	Missense	TM	c.10982C>T	III
16	Female	20–29	1	PKD1	Missense	TM	c.10529C>T	I
17	Male	30–59	1	PKD1	Synonymous	PKD1 N-terminus	c.777T>C	III
18	Female	30–59	0	PKD1	Missense	TM	c.9604G>T	III
19	Female	30–59	0	PKD1	Missense	TM	c.9604G>T	III
20	Male	30–59	1	PKD1	Nonsense	TM	c.10180G>T	II
21	Male	30–59	1	PKD1	Frameshift	PKD1 C-terminus	c.12444+30_54delinsGC	III
22	Female	30–59	1	PKD1	Missense	PKD1 N-terminus	c.593C>G	II
23	Male	30–59	1	PKD1	Atypical Splicing	TM	c.10051-2A>T	II
24	Female	30–59	1	PKD1	Nonsense	PKD1 N-terminus	c.1198C>T	I
25	Male	30–59	1	PKD1	Nonsense	PKD1 N-terminus	c.1198C>T	I
26	Male	30–59	1	PKD1	Missense	TM	c.11258G>T	I
27	Female	30–59	1	PKD1	Frameshift	TM	c.11347_11348delGT	II
28	Male	≧60	1	PKD1	Missense	TM	c.9604G>T	III
29	Male	30–59	1	PKD1	Missense	TM	c.11884C>T	II
30	Male	≧60	1	PKD1	Missense	Rej	c.9136C>T	II
31	Female	30–59	1	PKD1	Missense	TM	c.9713-4C>T	III
32	Male	30–59	1	PKD1	Nonsense	PKD1 N-terminus	c.1198C>T	I
33	Female	30–59	1	PKD1	Splicing	TM	c.11537+2T>G	II
34	Female	30–59	1	PKD1	Atypical Splicing	PKD1 N-terminus	c.1654G>T	III
35	Female	30–59	1	PKD1	Missense	TM	c.11333C>A	III
36	Female	≧60	1	PKD1	Frameshift	PKD1 N-terminus	c.1654delG	II
37	Female	20–29	0	PKD1	Frameshift	PKD1 N-terminus	c.1654delG	II
38	Male	20–29	1	PKD1	Frameshift	TM	c.10745dupC	II
39	Male	30–59	1	PKD1	Frameshift	Rej	c.8161+30_8161+31ins18	III
40	Male	30–59	0	PKD1	Frameshift	PKD1 N-terminus	c.2258A>T	III
41	Female	≧60	0	PKD1	Missense	PKD1 N-terminus	c.2258A>T	II
42	Female	30–59	0	PKD1	Missense	PKD Domain	c.6076G>A	II
43	Female	30–59	1	PKD1	Frameshift	PKD1 N-terminus	c.755dupC	II
44	Female	30–59	0	PKD1	Frameshift	TM	c.11308_11309dupTG	I
45	Female	30–59	0	PKD1	Frameshift	TM	c.10745dupC	III
46	Female	≧60	0	PKD1	In-frame ins/del	TM	c.11662_11676del15	II
47	Male	30–59	0	PKD1	Missense	TM	c.9583T>C	III
48	Female	≧60	0	PKD1	Frameshift	PKD1 N-terminus	c.78dupC	II
49	Female	30–59	0	PKD1	Frameshift	PKD1 N-terminus	c.78dupC	II
50	Male	≧60	0	PKD1	Frameshift	Rej	c.6730_6731delAG	II
51	Female	≧60	1	PKD1	Missense	PKD Domain	c.4500G> C	III
52	Male	30–59	0	PKD1	Nonsense	TM	c.10180G>T	II
53	Female	≧60	0	PKD1	Atypical Splicing	TM	c.10822-2A>G	II
54	Male	30–59	0	PKD1	Atypical Splicing	TM	c.10822-2A>G	II
55	Male	≧60	1	PKD1	Splicing	Rej	c.8017-2_8017-1delAG	I
56	Male	30–59	1	PKD1	Missense	PKD1 N-terminus	c.2180T>C	II
57	Female	30–59	1	PKD1	Nonsense	Rej	c.6493C>T	II
58	Female	30–59	1	PKD1	Nonsense	Rej	c.7204C>T	II
59	Female	30–59	1	PKD1	Atypical Splicing	TM	c.9202-16G>A	II
60	Male	30–59	1	PKD1	Missense	PKD1 N-terminus	c.152G>C	III
61	Male	30–59	1	PKD1	Frameshift	TM	c.10026delT	II
62	Male	≧60	1	PKD1	Nonsense	TM	c.11512C>T	I
63	Male	30–59	0	PKD1	Nonsense	TM	c.11512C>T	I
64	Male	30–59	1	PKD1	Missense	TM	c.9568+9G>A	III
65	Female	30–59	1	PKD1	Nonsense	PKD Domain	c.2610dupT	II
66	Male	30–59	1	PKD1	Synonymous	PKD1 C-terminus	c.12877C>A	III
67	Female	≧60	0	PKD1	Missense	TM	c.11528T>C	III
68	Female	30–59	1	PKD1	Missense	PKD Domain	c.2605C>T	III
69	Male	≧60	0	PKD1	Frameshift	PKD1 N-terminus	c.22_25dupCGCC	II
70	Female	30–59	1	PKD1	Missense	TM	c.10785C>A	III
71	Male	30–59	1	PKD1	Missense	TM	c.11172G>C	III
72	Male	30–59	1	PKD1	Splicing	TM	c.9713-1G>A	II
73	Male	30–59	1	PKD1	Nonsense	PKD1 N-terminus	c.687G>A	II
74	Male	30–59	0	PKD1	Nonsense	PKD1 N-terminus	c.687G>A	II
75	Female	30–59	0	PKD1	Nonsense	TM	c.9547C>T	I
76	Female	30–59	1	PKD1	Missense	PKD1 N-terminus	c.1588T>C	II
77	Male	≧60	1	PKD1	Missense	TM	c.11257C>T	I
78	Male	≧60	0	PKD1	Splicing	TM	c.9712+1G>A	II
79	Female	30–59	1	PKD1	Nonsense	Rej	c.8566C>T	II
80	Male	30–59	1	PKD1	Nonsense	PKD Domain	c.3040G>T	II
81	Male	30–59	1	PKD1	Frameshift	TM	c.10745dupC	II
82	Male	30–59	1	PKD1	Nonsense	PKD Domain	c.5707C>T	I
83	Male	30–59	0	PKD1	Frameshift	PKD1 N-terminus	c.1528delC	II
84	Male	30–59	0	PKD1	In-frame ins/del	Rej	c.6657_6671del15	I
85	Female	30–59	1	PKD1	In-frame ins/del	Rej	c.6650_6664del15	I
86	Female	≧60	1	PKD1	Frameshift	Rej	c.8158dupA	II
87	Male	≧60	1	PKD1	Missense	PKD1 N-terminus	c.2534T>C	I
88	Male	30–59	1	PKD1	Frameshift	PKD Domain	c.3607delC	II
89	Male	30–59	0	PKD1	Atypical Splicing	TM	c.11017-10C>A	I
90	Male	30–59	1	PKD1	In-frame ins/del	TM	c.11498_11512dup	III
91	Male	30–59	1	PKD1	Frameshift	PKD1 N-terminus	c.1727_1849+51del174	II
92	Male	30–59	1	PKD1	Nonsense	PKD Domain	c.6281G>A	II
93	Male	30–59	1	PKD1	Nonsense	Rej	c.6487C>T	I
94	Female	30–59	1	PKD1	Frameshift	Rej	c.8936delT	II
95	Male	≧60	1	PKD1	Nonsense	PKD Domain	c.6084C>A	II
96	Female	30–59	1	PKD1	Nonsense	PKD Domain	c.4370C>G	I
97	Female	30–59	1	PKD1	Frameshift	PKD1 C-terminus	c.12698_12699delCA	II
98	Female	30–59	0	PKD1	Frameshift	PKD1 N-terminus	c.74dupG	II
99	Female	30–59	1	PKD1	Nonsense	Rej	c.8008C>T	I
100	Male	30–59	1	PKD1	Nonsense	Rej	c.7288C>T	I
101	Female	30–59	1	PKD1	Missense	PKD1 N-terminus	c.1399T>G	III
102	Male	30–59	1	PKD1	Missense	TM	c.9409C>T	III
103	Female	30–59	0	PKD1	Missense	PKD1 N-terminus	c.152G>C	III
104	Male	30–59	1	PKD1	Frameshift	PKD Domain	c.5014_5015delAG	I
105	Male	30–59	1	PKD1	Splicing	Rej	c.7863+2T>G	II
106	Male	30–59	0	PKD1	Nonsense	TM	c.9712+1G>A	I
107	Male	30–59	1	PKD1	Frameshift	PKD Domain	c.2610dupT	II
108	Male	30–59	0	PKD1	Splicing	TM	c.11537+2T>G	II
109	Female	≧60	0	PKD1	In-frame ins/del	PKD1 N-terminus	c.303_305delCAA	III
110	Male	≧60	1	PKD1	Frameshift	TM	c.10049delA	II
111	Female	≧60	0	PKD1	Nonsense	TM	c.11512C>T	I
112	Female	≧60	0	PKD1	Frameshift	TM	c.10452_10456dup5	II

## Sheet: PKD2
Number	Sex	RRT Age/Age	RRT	Genotype	Mutation Type	Nucleotide Change	ACMG
1	Male	30–59	1	PKD2	Frameshift	c.2185_2186delCT	II
2	Male	≧60	1	PKD2	Missense	c.964C>T	I
3	Male	30–59	1	PKD2	Nonsense	c.2102C>G	II
4	Male	30–59	1	PKD2	Splicing	c.1320-1G>C	I
5	Male	30–59	0	PKD2	Splicing	c.1320-1G>C	I
6	Male	≧60	0	PKD2	Nonsense	c.2224C>T	I
7	Male	30–59	1	PKD2	Nonsense	c.1081C>T	I
8	Female	≧60	1	PKD2	Nonsense	c.1081C>T	I
9	Female	≧60	1	PKD2	Nonsense	c.916C>T	II
10	Female	≧60	1	PKD2	Frameshift	c.1960dupC	II
11	Male	30–59	0	PKD2	Nonsense	c.1081C>T	I
12	Male	30–59	0	PKD2	Nonsense	c.916C>T	I
13	Female	≧60	0	PKD2	Nonsense	c.916C>T	II
14	Male	30–59	1	PKD2	Nonsense	c.1390C>T	I
15	Female	30–59	0	PKD2	Nonsense	c.2224C>T	I
16	Female	30–59	0	PKD2	Nonsense	c.2224C>T	I

## Sheet: Others
Number	Sex	RRT Age/Age	RRT	Genotype
1	Male	20–29	1	others
2	Female	30–59	0	others
3	Male	≧60	1	others
4	Male	≧60	1	others
5	Female	30–59	1	others
6	Male	≧60	1	others
7	Male	30–59	0	others
8	Male	20–29	0	others
9	Female	30–59	1	others
10	Male	30–59	1	others
11	Female	30-59	1	others
12	Male	30–59	1	others
